# Supplementary material for: DDX41 haploinsufficiency causes inefficient hematopoiesis under stress and cooperates with p53 mutations to cause hematologic malignancy
Source: Leukemia. 2024 Jun 27;38(8):1787–98. doi: 10.1038/s41375-024-02304-9 (PMC11286521; doi:10.1038/s41375-024-02304-9)
Supplement: Supplementary file 2 — Supplemental Table 1 [file 41375_2024_2304_MOESM2_ESM.xlsx]

## Sheet: Sick mouse #3
CHR	POS	REF	ALT	VAF	Mutation Class	Gene	Mutation Type	Protein Change
chr1	143702067	CA	C	0.407407	frameshift_variant	Cdc73	nonsense_mediated_decay	p.Cys45fs
chr5	103496233	TTTTATTTGTAGCTCTTCACTCGATGCTCATTCCTCCCTG	T	0.565217	frameshift_variant&splice_acceptor_variant&splice_region_variant&intron_variant	Ptpn13	nonsense_mediated_decay	p.Ala212fs
chr1	26687400	A	T	0.232558	missense_variant	4931408C20Rik	protein_coding	p.Asn9Lys
chr1	85100636	G	T	0.142857	missense_variant	A530032D15Rik	protein_coding	p.His31Asn
chr1	85579128	C	T	0.127451	missense_variant	Sp110	protein_coding	p.Gly405Arg
chr1	85643221	A	G	0.166667	missense_variant	Sp140	protein_coding	p.Ser461Gly
chr1	88212093	G	A	0.814286	missense_variant	Ugt1a1	protein_coding	p.Arg31Lys
chr1	88212141	G	T	0.790698	missense_variant	Ugt1a1	protein_coding	p.Gly47Val
chr1	88212392	C	T	0.674603	missense_variant	Ugt1a1	protein_coding	p.His131Tyr
chr1	88218240	A	T	0.294991	missense_variant	Ugt1a10	protein_coding	p.His470Leu
chr1	88218249	C	T	0.185586	missense_variant	Ugt1a10	protein_coding	p.Pro473Leu
chr1	88233442	G	T	0.408602	missense_variant	Mroh2a	protein_coding	p.Val261Leu
chr1	88235442	G	A	0.771605	missense_variant	Mroh2a	protein_coding	p.Arg401His
chr1	88244995	G	T	0.195349	missense_variant	Mroh2a	protein_coding	p.Ala832Ser
chr1	88248621	C	T	0.2103	missense_variant	Mroh2a	protein_coding	p.Leu974Phe
chr1	88255565	C	A	0.140152	missense_variant	Mroh2a	protein_coding	p.Leu1300Ile
chr1	88256798	G	A	0.301887	missense_variant	Mroh2a	protein_coding	p.Ala1476Thr
chr1	88257802	G	C	0.171429	missense_variant	Mroh2a	protein_coding	p.Glu15Asp
chr1	88265309	C	G	0.365517	missense_variant	Hjurp	protein_coding	p.Ala626Pro
chr1	88266241	G	T	0.268293	missense_variant	Hjurp	protein_coding	p.Pro315His
chr1	88266616	T	C	0.152709	missense_variant	Hjurp	protein_coding	p.Glu190Gly
chr1	88270269	A	G	0.387879	missense_variant	Hjurp	protein_coding	p.Leu96Ser
chr1	191358992	G	A	0.217391	missense_variant	Ppp2r5a	protein_coding	p.Arg213Trp
chr1	191359001	C	T	0.217391	missense_variant	Ppp2r5a	protein_coding	p.Val210Ile
chr10	58223757	C	T	0.368421	missense_variant	AW822073	protein_coding	p.Glu392Lys
chr10	58223798	A	C	0.166667	missense_variant	AW822073	protein_coding	p.Met378Arg
chr10	58224314	G	A	0.676471	missense_variant	AW822073	protein_coding	p.Ser206Phe
chr10	58231477	A	C	0.189189	missense_variant	Duxf3	protein_coding	p.Met400Arg
chr10	58232062	C	T	0.798658	missense_variant	Duxf3	protein_coding	p.Ser205Asn
chr11	3137040	T	C	0.319444	missense_variant	Sfi1	protein_coding	p.Gln750Arg
chr11	3155468	T	A	0.147541	missense_variant	Sfi1	protein_coding	p.Gln402Leu
chr11	3155478	T	G	0.16129	missense_variant	Sfi1	protein_coding	p.Asn399His
chr11	3160122	G	C	0.275	missense_variant	Sfi1	protein_coding	p.Ala292Gly
chr11	3160125	C	T	0.27027	missense_variant	Sfi1	protein_coding	p.Arg291His
chr11	58219912	T	C	0.142857	missense_variant	Irgm2	protein_coding	p.Ile143Thr
chr11	58683989	T	C	0.148148	missense_variant	Olfr320	protein_coding	p.Phe39Leu
chr11	58684115	G	A	0.208333	missense_variant	Olfr320	protein_coding	p.Val81Met
chr11	58684257	G	A	0.175	missense_variant	Olfr320	protein_coding	p.Arg128Gln
chr11	58684463	C	T	0.195122	missense_variant	Olfr320	protein_coding	p.His197Tyr
chr11	58720386	C	T	0.22549	missense_variant	Olfr318	protein_coding	p.Val221Met
chr11	58758327	G	A	0.151515	missense_variant	Olfr316	protein_coding	p.Val221Met
chr11	58758342	A	C	0.125	missense_variant	Olfr316	protein_coding	p.Ile226Leu
chr11	58817417	C	G	0.121739	missense_variant	Olfr313	protein_coding	p.His136Gln
chr11	59039150	G	C	0.148936	missense_variant	Obscn	protein_coding	p.Pro5080Ala
chr11	59039164	T	A	0.125	missense_variant	Obscn	protein_coding	p.Gln5075Leu
chr11	59054834	T	C	0.288462	missense_variant	Obscn	protein_coding	p.Thr4184Ala
chr11	59103341	C	G	0.220588	missense_variant	Obscn	protein_coding	p.Ala1572Pro
chr11	64979189	T	C	0.619048	missense_variant	Elac2	protein_coding	p.Ser27Pro
chr11	71097251	C	T	0.347826	missense_variant	Nlrp1a	protein_coding	p.Arg1131Gln
chr11	71181901	C	T	0.222222	missense_variant	Nlrp1b	protein_coding	p.Arg372Lys
chr12	112777155	A	G	0.851852	missense_variant	Ahnak2	protein_coding	p.Val161Ala
chr13	85127004	T	C	0.666667	missense_variant	Gm4076	protein_coding	p.Thr171Ala
chr14	19417361	T	A	0.435028	missense_variant	Gm21738	protein_coding	p.Thr56Ser
chr14	44504270	A	G	0.185185	missense_variant	BC061237	protein_coding	p.Lys157Glu
chr14	44504285	T	G	0.217391	missense_variant	BC061237	protein_coding	p.Ser162Ala
chr15	82042243	G	A	0.121212	missense_variant	Nhp2l1	protein_coding	p.Arg84Cys
chr16	32753859	C	G	0.230769	missense_variant	Muc4	protein_coding	p.Thr1245Ser
chr16	32754017	A	T	0.16	missense_variant	Muc4	protein_coding	p.Thr1298Ser
chr16	32754742	A	C	0.143678	missense_variant	Muc4	protein_coding	p.Lys1539Gln
chr17	23291197	G	A	0.281106	missense_variant	Vmn2r114	protein_coding	p.Leu770Phe
chr17	23291238	A	T	0.238889	missense_variant	Vmn2r114	protein_coding	p.Leu756Gln
chr18	32083395	C	G	0.2	missense_variant	Iws1	protein_coding	p.Ser396Cys
chr18	32083414	C	G	0.304348	missense_variant	Iws1	protein_coding	p.Asp402Glu
chr18	37309110	C	T	0.228916	missense_variant	Pcdhb4	protein_coding	p.Pro491Leu
chr18	37309112	C	T	0.211111	missense_variant	Pcdhb4	protein_coding	p.Pro492Ser
chr18	37321191	G	T	0.242424	missense_variant	Pcdhb5	protein_coding	p.Ser208Ile
chr18	51865274	C	A	0.135417	missense_variant	Gm4950	protein_coding	p.Arg203Leu
chr18	62594357	C	G	0.2125	missense_variant	Spink7	protein_coding	p.Cys32Ser
chr2	98666746	T	A	0.589552	missense_variant	Gm10800	protein_coding	p.Ile176Phe
chr3	15548740	G	T	0.159091	missense_variant	Sirpb1b	protein_coding	p.Thr94Lys
chr3	15832935	A	T	0.192308	missense_variant	Sirpb1c	protein_coding	p.Phe247Ile
chr3	15838649	C	A	0.2625	missense_variant	Sirpb1c	protein_coding	p.Met130Ile
chr3	93288423	G	T	0.2749	missense_variant	Flg	protein_coding	p.Gly110Val
chr4	3172417	C	T	0.138889	missense_variant	Vmn1r2	protein_coding	p.Thr112Ile
chr4	43171576	T	G	0.166667	missense_variant	Unc13b	protein_coding	p.Ser801Arg
chr4	147674273	T	A	0.136364	missense_variant	Zfp534	protein_coding	p.Gln646His
chr4	147754886	C	T	0.216216	missense_variant	Zfp984	protein_coding	p.Gly503Ser
chr5	14911434	G	C	0.175879	missense_variant	Gm9758	protein_coding	p.Ala177Gly
chr5	26088000	C	A	0.130435	missense_variant	Gm10471	protein_coding	p.Glu65Asp
chr5	94445933	A	T	0.857143	missense_variant	Gm7682	protein_coding	p.His39Leu
chr6	103729312	G	A	0.25	missense_variant	Chl1	protein_coding	p.Ala1203Thr
chr6	116042915	C	G	0.434343	missense_variant	Tmcc1	protein_coding	p.Arg525Ser
chr7	12176203	A	G	0.127273	missense_variant	Vmn1r79	protein_coding	p.Asp4Gly
chr7	13801414	T	C	0.14	missense_variant	Sult2a1	protein_coding	p.Gln238Arg
chr7	21260057	A	C	0.179487	missense_variant	Vmn1r124	protein_coding	p.Ile187Met
chr7	24101503	T	C	0.122449	missense_variant	Zfp180	protein_coding	p.Met61Thr
chr7	43047298	G	C	0.25	missense_variant	Gm9268	protein_coding	p.Gly593Ala
chr7	43189310	T	G	0.333333	missense_variant	Zfp936	protein_coding	p.Ile67Ser
chr7	141638241	G	C	0.192661	missense_variant	Muc6	protein_coding	p.Thr2173Ser
chr7	141638584	A	C	0.229508	missense_variant	Muc6	protein_coding	p.Ser2059Ala
chr7	141638949	G	A	0.210762	missense_variant	Muc6	protein_coding	p.Thr1937Met
chr7	141639167	G	C	0.170213	missense_variant	Muc6	protein_coding	p.His1864Gln
chr8	20363011	C	T	0.142857	missense_variant	Gm15319	protein_coding	p.Asp8Asn
chr8	69302784	T	A	0.882353	missense_variant	D130040H23Rik	protein_coding	p.Cys298Ser
chr8	69446541	G	A	0.565217	missense_variant	Gm9495	protein_coding	p.Ser266Leu
chr8	69612372	C	T	0.818182	missense_variant	Zfp868	protein_coding	p.Ser104Asn
chr8	69612448	C	T	0.869565	missense_variant	Zfp868	protein_coding	p.Val79Ile
chr8	69743248	C	T	0.909091	missense_variant	Zfp963	protein_coding	p.Ser185Asn
chr8	69888406	T	C	0.853659	missense_variant	Yjefn3	protein_coding	p.Asn130Asp
chr8	69890928	G	A	0.920792	missense_variant	Yjefn3	protein_coding	p.Arg14Cys
chr8	70180963	A	G	0.864407	missense_variant	Tmem161a	nonsense_mediated_decay	p.Thr114Ala
chr8	70251810	A	C	0.888889	missense_variant	Sugp2	protein_coding	p.Ile666Leu
chr8	70293017	T	G	0.881818	missense_variant	Homer3	protein_coding	p.Ser311Ala
chr8	70709162	G	A	0.836364	missense_variant	KIAA1683	protein_coding	p.Val335Met
chr8	70770478	T	C	0.855072	missense_variant	Pik3r2	protein_coding	p.Ile433Val
chr8	70883880	G	A	0.888889	missense_variant	Slc5a5	protein_coding	p.Ala614Val
chr8	70913984	A	G	0.862745	missense_variant	Map1s	protein_coding	p.Gln511Arg
chr8	71338995	T	C	0.87931	missense_variant	Myo9b	protein_coding	p.Phe770Leu
chr8	71350166	G	A	0.847619	missense_variant	Myo9b	protein_coding	p.Val1342Ile
chr8	71378509	C	G	0.896552	missense_variant	Nr2f6	protein_coding	p.Val40Leu
chr8	71397871	G	A	0.843137	missense_variant	Babam1	protein_coding	p.Ser48Asn
chr8	71408795	T	C	0.875	missense_variant	Ankle1	protein_coding	p.Phe425Leu
chr8	71508197	C	T	0.857143	missense_variant	Plvap	protein_coding	p.Ala192Thr
chr8	71558683	G	C	0.888889	missense_variant	Tmem221	protein_coding	p.Arg43Gly
chr8	71890888	T	G	0.888889	missense_variant	Zfp709	protein_coding	p.Asp720Glu
chr8	71890905	G	A	0.875	missense_variant	Zfp709	protein_coding	p.Ser726Asn
chr8	71890908	C	T	0.88	missense_variant	Zfp709	protein_coding	p.Pro727Leu
chr8	71996116	T	C	0.862069	missense_variant	Cyp4f18	protein_coding	p.Thr230Ala
chr8	72057922	G	T	0.869565	missense_variant	Olfr372	protein_coding	p.Val81Leu
chr8	72058361	A	T	0.633333	missense_variant	Olfr372	protein_coding	p.His227Leu
chr8	72200440	T	C	0.871795	missense_variant	Hsh2d	protein_coding	p.Leu222Ser
chr8	72249109	G	A	0.88172	missense_variant	Ap1m1	protein_coding	p.Ala74Thr
chr8	72345998	T	C	0.877551	missense_variant	Eps15l1	protein_coding	p.Thr850Ala
chr8	72400227	C	T	0.857143	missense_variant	Eps15l1	protein_coding	p.Gly14Ser
chr8	72455202	A	C	0.833333	missense_variant	1700030K09Rik	protein_coding	p.Asn392Thr
chr8	72455219	A	G	0.758621	missense_variant	1700030K09Rik	protein_coding	p.Thr398Ala
chr8	72455241	G	A	0.814815	missense_variant	1700030K09Rik	protein_coding	p.Gly405Glu
chr8	72455247	G	A	0.848485	missense_variant	1700030K09Rik	protein_coding	p.Gly407Asp
chr8	80984538	T	C	0.918367	missense_variant	Usp38	protein_coding	p.Asp956Gly
chr8	81997313	C	A	0.866667	missense_variant	Inpp4b	protein_coding	p.Ser491Arg
chr8	82864332	C	T	0.861111	missense_variant	Rnf150	protein_coding	p.Ala108Val
chr8	83165832	G	C	0.875	missense_variant	Gm10645	protein_coding	p.Pro82Arg
chr8	83541233	A	G	0.808511	missense_variant	Olfr370	protein_coding	p.Ile30Val
chr8	83541781	C	G	0.76	missense_variant	Olfr370	protein_coding	p.Phe212Leu
chr8	83541815	A	G	0.8	missense_variant	Olfr370	protein_coding	p.Thr224Ala
chr8	84029872	T	C	0.826087	missense_variant	Palm3	protein_coding	p.Leu671Pro
chr8	84699489	T	C	0.883721	missense_variant	Trmt1	protein_coding	p.Phe114Leu
chr8	85073404	G	A	0.85	missense_variant	Dhps	protein_coding	p.Ser161Asn
chr8	85360486	A	G	0.846154	missense_variant	Mylk3	protein_coding	p.Trp192Arg
chr8	85360501	C	G	0.868421	missense_variant	Mylk3	protein_coding	p.Ala187Pro
chr8	85360535	G	C	0.896552	missense_variant	Mylk3	protein_coding	p.Asn175Lys
chr8	88592054	G	A	0.906977	missense_variant	Nkd1	protein_coding	p.Val440Met
chr8	88631804	G	A	0.888889	missense_variant	Snx20	protein_coding	p.Pro29Leu
chr8	88664377	G	C	0.904762	missense_variant	Nod2	protein_coding	p.Leu437Phe
chr8	91033792	C	T	0.829268	missense_variant	Chd9	protein_coding	p.Pro2055Leu
chr8	91289702	G	A	0.857143	missense_variant	Rpgrip1l	protein_coding	p.Thr268Met
chr8	102673895	A	T	0.162162	missense_variant	Cdh11	protein_coding	p.Val147Asp
chr8	102674037	T	A	0.227273	missense_variant	Cdh11	protein_coding	p.Ile100Phe
chr9	3000937	T	C	0.835526	missense_variant	Gm10722	protein_coding	p.Cys6Arg
chr9	3006848	A	T	0.516393	missense_variant	Gm11168	protein_coding	p.Tyr191Phe
chr9	3017987	A	T	0.708333	missense_variant	Gm10719	protein_coding	p.Thr134Ser
chr9	48450577	G	T	0.234043	missense_variant	Gm5616	protein_coding	p.Ala60Ser
chrX	31717135	C	T	0.213333	missense_variant	Gm21608	protein_coding	p.Val8Ile
chrX	33956160	A	T	0.171429	missense_variant	Gm2964	protein_coding	p.His127Gln
chrX	124127783	T	A	0.346154	missense_variant	Vmn2r121	protein_coding	p.Asn847Tyr
chrX	124127802	T	G	0.206897	missense_variant	Vmn2r121	protein_coding	p.Lys840Asn
chrX	134693042	C	A	0.857143	missense_variant	Armcx4	protein_coding	p.Ala1233Asp
chr1	88215174	C	T	0.264069	missense_variant&splice_region_variant	Ugt1a10	protein_coding	p.Thr329Met
chr14	4716536	C	G	0.16	missense_variant&splice_region_variant	Gm7876	protein_coding	p.Ser204Cys
chr8	70377256	C	G	0.903226	missense_variant&splice_region_variant	Comp	protein_coding	p.Arg377Gly

## Sheet: Sick mouse #4
CHR	POS	REF	ALT	VAF	Mutation Class	Gene	Mutation Type	Protein Change
chr1	85577120	G	GAC	0.538462	frameshift_variant	G530012D18Rik	protein_coding	p.Glu95fs
chr11	59054268	C	CA	0.224719	frameshift_variant	Obscn	protein_coding	p.Glu4641fs
chr1	9546215	C	T	0.131579	missense_variant	Rrs1	protein_coding	p.Ser231Leu
chr1	9546259	C	T	0.148936	missense_variant	Rrs1	protein_coding	p.Arg246Trp
chr1	9546268	G	T	0.173913	missense_variant	Rrs1	protein_coding	p.Gly249Cys
chr1	9546313	G	A	0.146341	missense_variant	Rrs1	protein_coding	p.Glu264Lys
chr1	9546533	G	A	0.129032	missense_variant	Rrs1	protein_coding	p.Gly337Asp
chr1	85577329	A	C	0.166667	missense_variant	Sp110	protein_coding	p.Phe434Cys
chr1	85589118	C	G	0.175	missense_variant	Sp110	protein_coding	p.Glu219Asp
chr1	88212465	T	C	0.261364	missense_variant	Ugt1a1	protein_coding	p.Phe155Ser
chr1	88212696	A	T	0.291892	missense_variant	Ugt1a1	protein_coding	p.Tyr232Phe
chr1	88216261	G	A	0.210811	missense_variant	Ugt1a10	protein_coding	p.Arg400His
chr1	88218360	G	A	0.246787	missense_variant	Ugt1a10	protein_coding	p.Gly510Asp
chr1	88235376	G	A	0.187755	missense_variant	Mroh2a	protein_coding	p.Arg379His
chr1	88240703	G	A	0.3	missense_variant	Mroh2a	protein_coding	p.Gly590Arg
chr1	88243950	G	A	0.16358	missense_variant	Mroh2a	protein_coding	p.Arg770Gln
chr1	88247237	C	T	0.366812	missense_variant	Mroh2a	protein_coding	p.Ser916Phe
chr1	88251385	G	T	0.456522	missense_variant	Mroh2a	protein_coding	p.Glu1113Asp
chr1	88260004	C	T	0.304582	missense_variant	Mroh2a	protein_coding	p.Ala168Val
chr1	88266561	A	G	0.166008	missense_variant	Hjurp	protein_coding	p.Ile57Thr
chr10	58223937	G	A	0.378549	missense_variant	AW822073	protein_coding	p.Leu332Phe
chr10	58230928	A	C	0.328571	missense_variant	Duxf3	protein_coding	p.Met93Arg
chr10	58231387	T	G	0.197628	missense_variant	Duxf3	protein_coding	p.Gln430Pro
chr10	58231988	T	C	0.809231	missense_variant	Duxf3	protein_coding	p.Arg230Gly
chr11	3134472	G	A	0.353535	missense_variant	Sfi1	protein_coding	p.Thr1022Met
chr11	3137013	T	C	0.183333	missense_variant	Sfi1	protein_coding	p.His759Arg
chr11	28339793	C	A	0.275	missense_variant	Gm6685	protein_coding	p.Ala8Ser
chr11	58206590	G	A	0.165468	missense_variant	Igtp	protein_coding	p.Val196Ile
chr11	58580924	C	T	0.205882	missense_variant	Olfr325	protein_coding	p.His27Tyr
chr11	58581002	G	A	0.318519	missense_variant	Olfr325	protein_coding	p.Val53Ile
chr11	58651660	A	G	0.542857	missense_variant	Trim58	protein_coding	p.Asn482Ser
chr11	58684277	C	T	0.132075	missense_variant	Olfr320	protein_coding	p.Leu135Phe
chr11	58817682	T	C	0.2	missense_variant	Olfr313	protein_coding	p.Cys225Arg
chr11	58817818	C	G	0.173913	missense_variant	Olfr313	protein_coding	p.Pro270Arg
chr11	58841789	A	G	0.2	missense_variant	Olfr311	protein_coding	p.His225Arg
chr11	58890898	A	G	0.121212	missense_variant	Zfp39	protein_coding	p.Val346Ala
chr11	58890925	T	A	0.131579	missense_variant	Zfp39	protein_coding	p.Lys337Met
chr11	59054218	T	C	0.174603	missense_variant	Obscn	protein_coding	p.Glu4658Gly
chr11	59063474	T	C	0.318182	missense_variant	Obscn	protein_coding	p.Thr3761Ala
chr11	59067829	C	T	0.384615	missense_variant	Obscn	protein_coding	p.Val3433Ile
chr11	59086679	C	T	0.15625	missense_variant	Obscn	protein_coding	p.Arg1865His
chr11	59086701	T	C	0.127517	missense_variant	Obscn	protein_coding	p.Arg1858Gly
chr11	59093559	G	A	0.1875	missense_variant	Obscn	protein_coding	p.Ala1690Val
chr11	59176433	T	C	0.24	missense_variant	Gjc2	protein_coding	p.Ser408Gly
chr11	67856506	C	T	0.37931	missense_variant	Usp43	protein_coding	p.Gly792Ser
chr11	69395272	C	A	0.136364	missense_variant	Cyb5d1	protein_coding	p.Ala8Ser
chr11	71099616	T	C	0.209091	missense_variant	Nlrp1a	protein_coding	p.Ile1038Val
chr11	71182309	G	C	0.16129	missense_variant	Nlrp1b	protein_coding	p.Thr236Arg
chr11	71182322	A	G	0.205882	missense_variant	Nlrp1b	protein_coding	p.Tyr232His
chr11	72309055	T	C	0.216216	missense_variant	Xaf1	protein_coding	p.Leu206Ser
chr11	120347135	A	G	0.142857	missense_variant	Actg1	protein_coding	p.Leu193Pro
chr11	120347165	C	G	0.318182	missense_variant	Actg1	protein_coding	p.Arg183Pro
chr12	88249693	A	C	0.352941	missense_variant	Gm8332	protein_coding	p.Asp136Glu
chr14	4489077	A	G	0.173913	missense_variant	Gm3182	protein_coding	p.Asp218Gly
chr14	5971810	T	G	0.209016	missense_variant	Gm3453	protein_coding	p.Lys229Gln
chr14	19418796	C	T	0.136364	missense_variant	Gm21738	protein_coding	p.Arg44His
chr14	51457493	T	G	0.228571	missense_variant	Vmn2r89	protein_coding	p.Leu477Val
chr16	32754535	C	T	0.128205	missense_variant	Muc4	protein_coding	p.Pro1470Ser
chr16	32754794	T	C	0.129771	missense_variant	Muc4	protein_coding	p.Ile1556Thr
chr17	23291665	G	A	0.157303	missense_variant	Vmn2r114	protein_coding	p.Pro614Ser
chr17	23359359	T	C	0.169231	missense_variant	Vmn2r115	protein_coding	p.Ile602Thr
chr17	23359824	T	A	0.261628	missense_variant	Vmn2r115	protein_coding	p.Leu757Gln
chr18	32083348	A	G	0.133333	missense_variant	Iws1	nonsense_mediated_decay	p.Gln153Arg
chr18	37321197	T	C	0.216495	missense_variant	Pcdhb5	protein_coding	p.Ile210Thr
chr18	37321227	C	T	0.26087	missense_variant	Pcdhb5	protein_coding	p.Pro220Leu
chr18	37321643	T	G	0.306122	missense_variant	Pcdhb5	protein_coding	p.Ser359Ala
chr18	37321688	T	G	0.238095	missense_variant	Pcdhb5	protein_coding	p.Ser374Ala
chr18	37355637	T	C	0.217391	missense_variant	Pcdhb8	protein_coding	p.Phe123Leu
chr18	37401921	A	G	0.176471	missense_variant	Pcdhb9	protein_coding	p.Ile323Val
chr18	37401952	G	C	0.236842	missense_variant	Pcdhb9	protein_coding	p.Ser333Thr
chr18	37402486	C	G	0.181818	missense_variant	Pcdhb9	protein_coding	p.Thr511Arg
chr2	98662471	T	C	0.271062	missense_variant	Gm10801	protein_coding	p.Ser79Pro
chr2	98662517	T	C	0.192982	missense_variant	Gm10801	protein_coding	p.Phe94Ser
chr3	15416840	G	A	0.186047	missense_variant	Sirpb1a	protein_coding	p.Leu143Phe
chr4	146466194	C	A	0.678571	missense_variant	Zfp992	protein_coding	p.Thr124Asn
chr4	146466199	G	A	0.653846	missense_variant	Zfp992	protein_coding	p.Glu126Lys
chr4	146466458	T	A	0.162162	missense_variant	Zfp992	protein_coding	p.Phe212Tyr
chr4	147178538	C	A	0.783784	missense_variant	Zfp991	protein_coding	p.Thr124Asn
chr4	147332552	T	C	0.37931	missense_variant	Zfp988	protein_coding	p.Ile481Thr
chr4	147332764	G	A	0.147059	missense_variant	Zfp988	protein_coding	p.Glu552Lys
chr4	147390322	A	G	0.333333	missense_variant	Zfp978	protein_coding	p.Ile109Val
chr4	147390848	C	A	0.157895	missense_variant	Zfp978	protein_coding	p.Pro284His
chr4	147675574	C	T	0.190476	missense_variant	Zfp534	protein_coding	p.Glu213Lys
chr5	15031686	C	T	0.15942	missense_variant	Gm17019	protein_coding	p.Glu80Lys
chr5	15473039	C	A	0.192453	missense_variant	Gm21149	protein_coding	p.Val187Leu
chr5	15577458	T	G	0.266667	missense_variant	Gm21083	protein_coding	p.Val41Gly
chr5	15581674	G	C	0.24	missense_variant	Gm21083	protein_coding	p.Asp245His
chr5	15714186	T	C	0.157895	missense_variant	Speer4c	protein_coding	p.Gln6Arg
chr5	26058409	C	A	0.2	missense_variant	Gm7347	protein_coding	p.Arg34Ser
chr5	26058470	A	G	0.321429	missense_variant	Gm7347	protein_coding	p.Val14Ala
chr5	26121222	C	G	0.17931	missense_variant	Gm10220	protein_coding	p.Trp43Cys
chr5	26260371	T	A	0.210526	missense_variant	Gm7361	protein_coding	p.Phe122Tyr
chr5	26260391	G	A	0.137931	missense_variant	Gm7361	protein_coding	p.Glu129Lys
chr5	93484362	C	A	0.727273	missense_variant	Gm16427	protein_coding	p.Gly111Val
chr6	118535096	C	G	0.208333	missense_variant	Ankrd26	protein_coding	p.Glu522Gln
chr6	118535099	T	G	0.213333	missense_variant	Ankrd26	protein_coding	p.Ser521Arg
chr7	141637822	G	A	0.232704	missense_variant	Muc6	protein_coding	p.Pro2313Ser
chr7	141638141	G	C	0.173077	missense_variant	Muc6	protein_coding	p.His2206Gln
chr7	141638400	G	A	0.147465	missense_variant	Muc6	protein_coding	p.Ser2120Phe
chr7	141858623	T	C	0.268908	missense_variant	Muc5b	protein_coding	p.Tyr1769His
chr8	19729775	G	C	0.242424	missense_variant	4930467E23Rik	protein_coding	p.Gln10His
chr8	20362956	C	T	0.307692	missense_variant	Gm15319	protein_coding	p.Arg26His
chr8	102674078	C	A	0.146341	missense_variant	Cdh11	protein_coding	p.Gly86Val
chrX	3955525	C	T	0.25	missense_variant	Gm3701	protein_coding	p.Glu465Lys
chrX	3955526	C	G	0.25	missense_variant	Gm3701	protein_coding	p.Lys464Asn
chrX	31255206	A	T	0.168539	missense_variant	Spin2f	protein_coding	p.Asn197Ile
chrX	73175441	A	T	0.170213	missense_variant	Spin2d	protein_coding	p.Tyr208Asn
chrX	73175475	A	T	0.263889	missense_variant	Spin2d	protein_coding	p.Asn196Lys
chrX	124132903	T	G	0.214286	missense_variant	Vmn2r121	protein_coding	p.Thr186Pro
chr1	88245989	T	C	0.79021	missense_variant&splice_region_variant	Mroh2a	protein_coding	p.Val856Ala
